# Supplementary material for: Prevalence of Depression, Anxiety, Stress, and Suicidal Ideation Among Pharmacy Students: An Updated Systematic Review and Meta-Analysis
Source: Int J Environ Res Public Health. 2026 Jan 26;23(2):155. doi: 10.3390/ijerph23020155 (PMC12940304; doi:10.3390/ijerph23020155)
Supplement: Supplementary file 1 [file ijerph-23-00155-s001.zip]

Archive with 1 entries (1 files):
- ijerph-4052131-supplementary.pdf
